# Supplementary material for: Investigation of Window Silicone Sealant Weathering Using Evolved Gas Analysis and Pyrolysis Gas Chromatography with Mass Spectrometry
Source: Polymers (Basel). 2025 Oct 29;17(21):2884. doi: 10.3390/polym17212884 (PMC12610109; doi:10.3390/polym17212884)
Supplement: Supplementary file 1 [file polymers-17-02884-s001.zip]

Archive with 1 entries (1 files):
- polymers-3929548-supplementary.pptx
